# Supplementary material for: Epigenetic Changes Regulating Epithelial–Mesenchymal Plasticity in Human Trophoblast Differentiation
Source: Cells. 2025 Jun 24;14(13):970. doi: 10.3390/cells14130970 (PMC12249213; doi:10.3390/cells14130970)
Supplement: Supplementary file 1 [file cells-14-00970-s001.zip]

Archive with 19 entries (18 files):
- cells-3668026-supplementary/__MACOSX/
- cells-3668026-supplementary/__MACOSX/._Figure S1.docx
- cells-3668026-supplementary/__MACOSX/._Table_S1.docx
- cells-3668026-supplementary/__MACOSX/._Table_S2.docx
- cells-3668026-supplementary/__MACOSX/._Table_S3.docx
- cells-3668026-supplementary/__MACOSX/._Table_S4.docx
- cells-3668026-supplementary/__MACOSX/._Table_S5.docx
- cells-3668026-supplementary/__MACOSX/._Table_S6.docx
- cells-3668026-supplementary/__MACOSX/._Table_S7.docx
- cells-3668026-supplementary/__MACOSX/._Table_S8.docx
- cells-3668026-supplementary/Figure S1.pdf
- cells-3668026-supplementary/Table_S1.pdf
- cells-3668026-supplementary/Table_S2.pdf
- cells-3668026-supplementary/Table_S3.pdf
- cells-3668026-supplementary/Table_S4.pdf
- cells-3668026-supplementary/Table_S5.pdf
- cells-3668026-supplementary/Table_S6.pdf
- cells-3668026-supplementary/Table_S7.pdf
- cells-3668026-supplementary/Table_S8.pdf
